# Supplementary material for: A microfluidic system that replicates pharmacokinetic (PK) profiles in vitro improves prediction of in vivo efficacy in preclinical models
Source: PLoS Biol. 2022 May 26;20(5):e3001624. doi: 10.1371/journal.pbio.3001624 (PMC9135222; doi:10.1371/journal.pbio.3001624)
Supplement: S1 Data — (XLSX) [file pbio.3001624.s004.xlsx]

## Sheet: Fig 3a
PK Profile of AZD0364 in vivo (murine), replicated in vitro (Microformulator) and fixed manual dose
Fig 3a
	Time (hr)	AZD0364 PK (uM)	MF PK Dose (uM)	Manual fixed dose (uM)
	0	0	0	2.16
	0.2	1.28197	1.68129	2.16
	0.4	1.92496	1.68129	2.16
	0.6	2.22013	1.68129	2.16
	0.8	2.32716	1.68129	2.16
	1	2.3335	1.68129	2.16
	1.2	2.28709	2.15835	2.16
	1.4	2.21405	2.15835	2.16
	1.6	2.12867	2.15835	2.16
	1.8	2.03865	2.15835	2.16
	2	1.94812	2.15835	2.16
	2.2	1.85926	1.59259	2.16
	2.4	1.77316	1.59259	2.16
	2.6	1.69035	1.59259	2.16
	2.8	1.61101	1.59259	2.16
	3	1.53518	1.59259	2.16
	3.2	1.46281	1.59259	2.16
	3.4	1.39379	1.59259	2.16
	3.6	1.32798	1.59259	2.16
	3.8	1.26527	1.59259	2.16
	4	1.20551	1.59259	2.16
	4.2	1.14856	0.957532	2.16
	4.4	1.0943	0.957532	2.16
	4.6	1.0426	0.957532	2.16
	4.8	0.993344	0.957532	2.16
	5	0.946411	0.957532	2.16
	5.2	0.901698	0.957532	2.16
	5.4	0.859097	0.957532	2.16
	5.6	0.81851	0.957532	2.16
	5.8	0.779838	0.957532	2.16
	6	0.742993	0.957532	2.16
	6.2	0.707891	0.590153	2.16
	6.4	0.674447	0.590153	2.16
	6.6	0.642581	0.590153	2.16
	6.8	0.612222	0.590153	2.16
	7	0.583299	0.590153	2.16
	7.2	0.555739	0.590153	2.16
	7.4	0.529483	0.590153	2.16
	7.6	0.504468	0.590153	2.16
	7.8	0.480633	0.590153	2.16
	8	0.457926	0.590153	2.16
	8.2	0.436291	0.363726	2.16
	8.4	0.415678	0.363726	2.16
	8.6	0.396039	0.363726	2.16
	8.8	0.377328	0.363726	2.16
	9	0.3595	0.363726	2.16
	9.2	0.342516	0.363726	2.16
	9.4	0.326334	0.363726	2.16
	9.6	0.310917	0.363726	2.16
	9.8	0.296227	0.363726	2.16
	10	0.28223	0.363726	2.16
	10.2	0.268897	0.224173	2.16
	10.4	0.256194	0.224173	2.16
	10.6	0.244088	0.224173	2.16
	10.8	0.232556	0.224173	2.16
	11	0.221569	0.224173	2.16
	11.2	0.211101	0.224173	2.16
	11.4	0.201127	0.224173	2.16
	11.6	0.191625	0.224173	2.16
	11.8	0.182571	0.224173	2.16
	12	0.173946	0.224173	2.16
	12.2	0.165728	0.138163	2.16
	12.4	0.157898	0.138163	2.16
	12.6	0.150438	0.138163	2.16
	12.8	0.14333	0.138163	2.16
	13	0.136558	0.138163	2.16
	13.2	0.130107	0.138163	2.16
	13.4	0.12396	0.138163	2.16
	13.6	0.118103	0.138163	2.16
	13.8	0.112523	0.138163	2.16
	14	0.107207	0.138163	2.16
	14.2	0.102142	0.0851534	2.16
	14.4	0.0973162	0.0851534	2.16
	14.6	0.0927185	0.0851534	2.16
	14.8	0.088338	0.0851534	2.16
	15	0.0841643	0.0851534	2.16
	15.2	0.0801879	0.0851534	2.16
	15.4	0.0763994	0.0851534	2.16
	15.6	0.0727897	0.0851534	2.16
	15.8	0.0693509	0.0851534	2.16
	16	0.0660742	0.0851534	2.16
	16.2	0.0629526	0.0524821	2.16
	16.4	0.0599784	0.0524821	2.16
	16.6	0.0571446	0.0524821	2.16
	16.8	0.0544447	0.0524821	2.16
	17	0.0518725	0.0524821	2.16
	17.2	0.0494217	0.0524821	2.16
	17.4	0.0470869	0.0524821	2.16
	17.6	0.0448621	0.0524821	2.16
	17.8	0.0427426	0.0524821	2.16
	18	0.0407233	0.0524821	2.16
	18.2	0.0387993	0.0323461	2.16
	18.4	0.0369661	0.0323461	2.16
	18.6	0.0352197	0.0323461	2.16
	18.8	0.0335557	0.0323461	2.16
	19	0.0319702	0.0323461	2.16
	19.2	0.0304599	0.0323461	2.16
	19.4	0.0290208	0.0323461	2.16
	19.6	0.0276496	0.0323461	2.16
	19.8	0.0263432	0.0323461	2.16
	20	0.0250987	0.0323461	2.16
	20.2	0.0239129	0.0199357	2.16
	20.4	0.0227831	0.0199357	2.16
	20.6	0.0217067	0.0199357	2.16
	20.8	0.0206812	0.0199357	2.16
	21	0.0197041	0.0199357	2.16
	21.2	0.0187731	0.0199357	2.16
	21.4	0.0178862	0.0199357	2.16
	21.6	0.0170412	0.0199357	2.16
	21.8	0.016236	0.0199357	2.16
	22	0.015469	0.0199357	2.16
	22.2	0.0147381	0.0122868	2.16
	22.4	0.0140418	0.0122868	2.16
	22.6	0.0133784	0.0122868	2.16
	22.8	0.0127463	0.0122868	2.16
	23	0.0121441	0.0122868	2.16
	23.2	0.0115703	0.0122868	2.16
	23.4	0.0110237	0.0122868	2.16
	23.6	0.0105029	0.0122868	2.16
	23.8	0.0100067	0.0122868	2.16
	24	0.00953388	0.0122868	2.16

## Sheet: Fig 3b
Cell Viability (ATP), Cell Titer-glo, % DMSO control, for A549 and Calu-6 cells exposed to manual or PK doses in vitro
Fig 3b
		Calu-6 (%DMSO control)			A549 (%DMSO control)
	Manual - Fixed Dose	0.841647	0.775263	0.678645	6.38349	6.22403	6.5101
	MF - PK Dose	18.1781	16.009	16.0602	115.594	129.753	143.007

## Sheet: Fig 3c
Hoechst, % DMSO control, for A549 and Calu-6 cells exposed to manual or PK doses in vitro
Fig 3c
		Calu-6 (%DMSO control)			A549 (%DMSO control)
	Manual - Fixed Dose	0.044883	0.10323	0	2.03736	2.06183	1.97924
	MF - PK Dose	24.1099	14.3281	33.8151	167.242	153.419	145.185

## Sheet: Fig 3d
Confluency, % DMSO control, for A549 and Calu-6 cells exposed to manual or PK doses in vitro
Fig 3d
	Day	MF - PK Dose (%DMSO control)			Manual - dose (%DMSO control)				Day	MF - PK Dose (%DMSO control)			Manual - dose (%DMSO control)
	1	85.7143	85.7143	128.571	85.7143	85.7143	128.571		1	81.8182	109.091	109.091	81.8182	109.091	109.091
	5	37.5	37.5	37.5	0	0	0		5	70.5882	70.5882	58.8235	42	42	42
	8	46.1538	57.6923	46.1538	0	0	5.26316		8	77.8547	83.045	72.6644	27.7778	33.3333	27.7778
	11	13.9535	6.97674	13.9535	0	0	1		11	90	90	80	27.2727	21.8182	16.3636
