# Supplementary material for: A microfluidic system that replicates pharmacokinetic (PK) profiles in vitro improves prediction of in vivo efficacy in preclinical models
Source: PLoS Biol. 2022 May 26;20(5):e3001624. doi: 10.1371/journal.pbio.3001624 (PMC9135222; doi:10.1371/journal.pbio.3001624)
Supplement: S2 Data — (XLSX) [file pbio.3001624.s005.xlsx]

## Sheet: Fig 4a
PK Profiles of AZD7648 75mg/kg BID, Olaparib 50 mg/kg QD (in vivo/murine and Microformulator replicated)
Figure 4a
	Time (h)	AZD7648 75 mg/kg BID in vivo	Olaparib 50mpk QD in vivo	AZD7648 75 mg/kg BID in Microformulator	Olaparib 50mpk QD in Microformulator
	0	0.044652	0.00798575	17.2786	5.39789
	0.1	42.1258	9.7075	17.2786	5.39789
	0.2	30.5498	10.7905	17.2786	5.39789
	0.3	23.0663	9.32605	17.2786	5.39789
	0.4	18.1866	7.3765	17.2786	5.39789
	0.5	14.965	5.5998	17.2786	5.39789
	0.6	12.8007	4.16177	17.2786	5.39789
	0.7	11.3119	3.06374	17.2786	5.39789
	0.8	10.2562	2.25811	17.2786	5.39789
	0.9	9.47926	1.68694	17.2786	5.39789
	1	8.88313	1.29455	7.31692	0.748414
	1.1	8.40537	1.03213	7.31692	0.748414
	1.2	8.00621	0.85998	7.31692	0.748414
	1.3	7.6603	0.74802	7.31692	0.748414
	1.4	7.3514	0.674915	7.31692	0.748414
	1.5	7.0691	0.626315	7.31692	0.748414
	1.6	6.80667	0.592925	7.31692	0.748414
	1.7	6.55975	0.56889	7.31692	0.748414
	1.8	6.32545	0.550595	7.31692	0.748414
	1.9	6.10186	0.53582	7.31692	0.748414
	2	5.88765	0.523225	5.04657	0.479376
	2.1	5.6819	0.512005	5.04657	0.479376
	2.2	5.48395	0.50167	5.04657	0.479376
	2.3	5.29327	0.491928	5.04657	0.479376
	2.4	5.10946	0.482604	5.04657	0.479376
	2.5	4.93219	0.473593	5.04657	0.479376
	2.6	4.76117	0.46483	5.04657	0.479376
	2.7	4.59614	0.456278	5.04657	0.479376
	2.8	4.43687	0.447912	5.04657	0.479376
	2.9	4.28314	0.439716	5.04657	0.479376
	3	4.13475	0.431681	3.54632	0.397914
	3.1	3.99152	0.423799	3.54632	0.397914
	3.2	3.85325	0.416065	3.54632	0.397914
	3.3	3.71978	0.408475	3.54632	0.397914
	3.4	3.59094	0.401025	3.54632	0.397914
	3.5	3.46655	0.393713	3.54632	0.397914
	3.6	3.34648	0.386536	3.54632	0.397914
	3.7	3.23057	0.379491	3.54632	0.397914
	3.8	3.11867	0.372575	3.54632	0.397914
	3.9	3.01065	0.365787	3.54632	0.397914
	4	2.90637	0.359123	2.49277	0.331081
	4.1	2.8057	0.352581	2.49277	0.331081
	4.2	2.70852	0.34616	2.49277	0.331081
	4.3	2.61471	0.339855	2.49277	0.331081
	4.4	2.52414	0.333668	2.49277	0.331081
	4.5	2.43672	0.327593	2.49277	0.331081
	4.6	2.35232	0.32163	2.49277	0.331081
	4.7	2.27084	0.315777	2.49277	0.331081
	4.8	2.19218	0.31003	2.49277	0.331081
	4.9	2.11625	0.30439	2.49277	0.331081
	5	2.04295	0.298853	1.75223	0.275548
	5.1	1.97219	0.293417	1.75223	0.275548
	5.2	1.90388	0.28808	1.75223	0.275548
	5.3	1.83794	0.282842	1.75223	0.275548
	5.4	1.77428	0.277699	1.75223	0.275548
	5.5	1.71282	0.272651	1.75223	0.275548
	5.6	1.6535	0.267695	1.75223	0.275548
	5.7	1.59622	0.262829	1.75223	0.275548
	5.8	1.54094	0.258053	1.75223	0.275548
	5.9	1.48756	0.253364	1.75223	0.275548
	6	1.43604	0.248761	1.23168	0.229385
	6.1	1.3863	0.244242	1.23168	0.229385
	6.2	1.33828	0.239806	1.23168	0.229385
	6.3	1.29193	0.23545	1.23168	0.229385
	6.4	1.24718	0.231174	1.23168	0.229385
	6.5	1.20398	0.226976	1.23168	0.229385
	6.6	1.16228	0.222855	1.23168	0.229385
	6.7	1.12202	0.218809	1.23168	0.229385
	6.8	1.08316	0.214837	1.23168	0.229385
	6.9	1.04564	0.210937	1.23168	0.229385
	7	1.00942	0.207109	0.865776	0.190989
	7.1	0.974461	0.203349	0.865776	0.190989
	7.2	0.940708	0.199659	0.865776	0.190989
	7.3	0.908125	0.196036	0.865776	0.190989
	7.4	0.876671	0.192478	0.865776	0.190989
	7.5	0.846306	0.188986	0.865776	0.190989
	7.6	0.816992	0.185557	0.865776	0.190989
	7.7	0.788694	0.182191	0.865776	0.190989
	7.8	0.761377	0.178885	0.865776	0.190989
	7.9	0.735005	0.17564	0.865776	0.190989
	8	0.709547	0.172453	17.8489	0.159035
	8.1	42.7677	0.169324	17.8489	0.159035
	8.2	31.1694	0.166253	17.8489	0.159035
	8.3	23.6645	0.163237	17.8489	0.159035
	8.4	18.7641	0.160276	17.8489	0.159035
	8.5	15.5225	0.157368	17.8489	0.159035
	8.6	13.3388	0.154513	17.8489	0.159035
	8.7	11.8314	0.15171	17.8489	0.159035
	8.8	10.7577	0.148958	17.8489	0.159035
	8.9	9.9634	0.146256	17.8489	0.159035
	9	9.3505	0.143602	7.71778	0.132426
	9.1	8.85655	0.140996	7.71778	0.132426
	9.2	8.44176	0.138438	7.71778	0.132426
	9.3	8.08076	0.135927	7.71778	0.132426
	9.4	7.7573	0.13346	7.71778	0.132426
	9.5	7.46094	0.131038	7.71778	0.132426
	9.6	7.18494	0.12866	7.71778	0.132426
	9.7	6.92492	0.126325	7.71778	0.132426
	9.8	6.67797	0.124032	7.71778	0.132426
	9.9	6.44217	0.121779	7.71778	0.132426
	10	6.21617	0.119568	6.21617	0.110254
	11	4.36568	0.117398		0.09177
	12	3.0687	0.115266		0.076353
	13	2.15705	0.113172		0.063488
	14	1.51624	0.111117		0.052748
	15	1.0658	0.109098		0.043779
	16	0.749176	0.107116		0.036288
	17	0.526612	0.105169		0.030028
	18	0.370168	0.103258		0.024798
	19	0.260199	0.10138		0.020425
	20	0.1829	0.099537		0.01677
	21	0.128565	0.097727		0.013714
	22	0.090371	0.0959495		0.011158
	23	0.063524	0.094204		0.009021
	24	0.044652	0.0924895		0.007986

## Sheet: Fig 4b
In Vitro (Microformulator) - relative cell growth (log) vs time, of AZD7648 75 mg/kg BID in combination with Olaparib 50 mg/kg QD																Analysed results with incucyte, relative % cell growth
Fig 4b
	Time (days)	AZD7648 75 mpk BID			Olaparib 50mpk QD			AZD7648 75 mpk BID + Olaparib 50mpk QD			Vehicle							AZD75mpk BID		Olaparib 50 mpk		AZD7648 75mpk BID + Olaparib 50 mpk QD		Vehicle
		Mean	SD	N	Mean	SD	N	Mean	SD	N	Mean	SD	N			Time (hours)	Time (days)	Mean Wells C4-C6	StdDev	Mean Wells D4-D6	StdDev	Mean Wells E4-E6	StdDev	Mean Wells F4-F6	StdDev
	0	1	0.344023	3	1	0.111509	3	1	0.143027	3	1	0.30506	3			0	0	11.6433	0.918054	10.7523	3.03505	12.0592	1.21961	10.4664	2.25772
	2.95	1.67343	0.542438	3	1.68957	0.246561	3	1.81298	0.281442	3	1.8145	0.634225	3			70.9167	2.95486	19.6721	2.41566	18.2153	6.28152	21.8631	2.57485	18.9913	5.22319
	3.88	2.01127	0.62985	3	2.01484	0.322471	3	2.04039	0.364506	3	2.33586	0.887924	3			93.0333	3.87639	23.4593	3.26735	21.988	7.2125	24.6055	3.62341	24.4481	7.65215
	3.99	2.05881	0.654207	3	2.10119	0.312973	3	2.05547	0.389234	3	2.38833	0.922732	3			95.6833	3.98681	24.4647	3.09158	22.7085	7.67866	24.7873	3.96835	24.9973	8.01224
	4.89	2.23479	0.714767	3	2.33471	0.347773	3	2.14511	0.378411	3	2.76009	1.0232	3			117.45	4.89375	27.1836	3.4354	23.8991	8.20178	25.8683	3.73891	28.8884	8.70961
	5.84	2.49012	0.711641	3	2.41996	0.27044	3	2.29803	0.490514	3	3.68611	1.28703	3			140.25	5.84375	28.1763	2.2314	24.0568	8.20892	27.7124	5.20907	38.5804	10.5924
	6.87	2.73709	0.765437	3	2.72019	0.392094	3	2.49889	0.574275	3	4.35403	1.39522	3			164.85	6.86875	31.6719	3.82167	29.2258	8.60537	30.1346	6.21863	45.5712	10.7988
	9.84	4.75522	1.45818	3	4.3945	0.444807	3	3.31606	0.701386	3	7.17449	1.95069	3			236.267	9.84444	51.1664	3.24742	51.1233	17.8958	39.989	7.42858	75.0914	12.4285
	10.83	3.85746	1.11193	3	3.8808	0.741406	3	2.46354	0.826099	3	7.50574	1.92119	3			260.033	10.8347	45.1851	7.86286	42.6679	13.9938	29.7083	9.49819	78.5584	10.8246
	11.88	3.98061	1.20323	3	4.12361	0.621299	3	2.33147	0.817126	3	8.01705	1.96438	3			285.167	11.8819	48.0122	6.1643	47.7757	16.6841	28.1156	9.4347	83.91	9.75183
	12.89	3.88935	1.05101	3	4.20767	0.431579	3	2.13419	0.722397	3	8.47389	1.98338	3			309.267	12.8861	48.991	3.21384	47.4713	18.2222	25.7366	8.31358	88.6914	8.05703
	13.8	4.01766	1.03783	3	4.58603	0.545221	3	2.07744	0.674818	3	8.94264	1.99617	3			331.2	13.8	53.3963	4.7511	51.677	19.207	25.0522	7.73329	93.5976	5.37343

## Sheet: Fig 4c
In Vivo - AZD7648 BID 75 mg/kg - Relative tumour volume (log) vs days of treatment
Fig 4c
	Days of Treatment	AZD7648 BID 75 mg/kg			Olaparib PO QD 50mg/kg			AZD7648 BID 75 mg/kg + Olaparib QD 50 mg/kg			Vehicle
	0	1	0	0	1	0	0	1	0	0	1	0	0
	4	1.56	0.25	0.22	2.04	0.19	0.18	1.26	0.1	0.09	2.03	0.2	0.18
	7	2.34	0.43	0.36	2.51	0.19	0.18	1.59	0.28	0.24	2.61	0.3	0.27
	10	2.23	0.91	0.64	3.34	0.35	0.32	1.51	0.23	0.2	3.31	0.24	0.22
	12	2.36	0.62	0.49	3.99	0.48	0.43	1.27	0.24	0.2	4.17	0.44	0.4
	14	2.29	0.43	0.36	4.34	0.44	0.4	1.17	0.25	0.21	5.08	0.41	0.38

## Sheet: Fig 4d
PK Profiles of AZD7648 100 mg/kg BID, Olaparib 50 mg/kg QD (in vivo/murine and Microformulator replicated)
Figure 4d
Time (h)	AZD7648 100 mg/kg QD in vivo	Olaparib 50mpk QD in vivo	AZD7648 100 mg/kg QD in uF	Olaparib 50mpk QD in uF
0	0.003349	0.00798575	22.99	5.39789
0.1	56.1136	9.7075	22.99	5.39789
0.2	40.6807	10.7905	22.99	5.39789
0.3	30.7046	9.32605	22.99	5.39789
0.4	24.2001	7.3765	22.99	5.39789
0.5	19.9062	5.5998	22.99	5.39789
0.6	17.0221	4.16177	22.99	5.39789
0.7	15.0386	3.06374	22.99	5.39789
0.8	13.6325	2.25811	22.99	5.39789
0.9	12.5981	1.68694	22.99	5.39789
1	11.8047	1.29455	9.72202	0.748414
1.1	11.169	1.03213	9.72202	0.748414
1.2	10.6381	0.85998	9.72202	0.748414
1.3	10.1782	0.74802	9.72202	0.748414
1.4	9.76756	0.674915	9.72202	0.748414
1.5	9.39235	0.626315	9.72202	0.748414
1.6	9.0436	0.592925	9.72202	0.748414
1.7	8.71547	0.56889	9.72202	0.748414
1.8	8.40415	0.550595	9.72202	0.748414
1.9	8.10705	0.53582	9.72202	0.748414
2	7.82244	0.523225	6.70495	0.479376
2.1	7.54907	0.512005	6.70495	0.479376
2.2	7.28606	0.50167	6.70495	0.479376
2.3	7.03272	0.491928	6.70495	0.479376
2.4	6.7885	0.482604	6.70495	0.479376
2.5	6.55298	0.473593	6.70495	0.479376
2.6	6.32575	0.46483	6.70495	0.479376
2.7	6.10649	0.456278	6.70495	0.479376
2.8	5.89488	0.447912	6.70495	0.479376
2.9	5.69064	0.439716	6.70495	0.479376
3	5.49349	0.431681	4.71169	0.397914
3.1	5.30319	0.423799	4.71169	0.397914
3.2	5.11949	0.416065	4.71169	0.397914
3.3	4.94215	0.408475	4.71169	0.397914
3.4	4.77097	0.401025	4.71169	0.397914
3.5	4.60571	0.393713	4.71169	0.397914
3.6	4.44618	0.386536	4.71169	0.397914
3.7	4.29218	0.379491	4.71169	0.397914
3.8	4.14351	0.372575	4.71169	0.397914
3.9	3.99999	0.365787	4.71169	0.397914
4	3.86144	0.359123	3.31194	0.331081
4.1	3.7277	0.352581	3.31194	0.331081
4.2	3.59858	0.34616	3.31194	0.331081
4.3	3.47394	0.339855	3.31194	0.331081
4.4	3.35361	0.333668	3.31194	0.331081
4.5	3.23745	0.327593	3.31194	0.331081
4.6	3.12532	0.32163	3.31194	0.331081
4.7	3.01707	0.315777	3.31194	0.331081
4.8	2.91257	0.31003	3.31194	0.331081
4.9	2.81168	0.30439	3.31194	0.331081
5	2.7143	0.298853	2.32803	0.275548
5.1	2.62028	0.293417	2.32803	0.275548
5.2	2.52952	0.28808	2.32803	0.275548
5.3	2.44191	0.282842	2.32803	0.275548
5.4	2.35733	0.277699	2.32803	0.275548
5.5	2.27568	0.272651	2.32803	0.275548
5.6	2.19686	0.267695	2.32803	0.275548
5.7	2.12076	0.262829	2.32803	0.275548
5.8	2.04731	0.258053	2.32803	0.275548
5.9	1.9764	0.253364	2.32803	0.275548
6	1.90794	0.248761	1.63643	0.229385
6.1	1.84186	0.244242	1.63643	0.229385
6.2	1.77806	0.239806	1.63643	0.229385
6.3	1.71647	0.23545	1.63643	0.229385
6.4	1.65702	0.231174	1.63643	0.229385
6.5	1.59963	0.226976	1.63643	0.229385
6.6	1.54422	0.222855	1.63643	0.229385
6.7	1.49073	0.218809	1.63643	0.229385
6.8	1.4391	0.214837	1.63643	0.229385
6.9	1.38925	0.210937	1.63643	0.229385
7	1.34113	0.207109	1.15028	0.190989
7.1	1.29468	0.203349	1.15028	0.190989
7.2	1.24984	0.199659	1.15028	0.190989
7.3	1.20655	0.196036	1.15028	0.190989
7.4	1.16476	0.192478	1.15028	0.190989
7.5	1.12441	0.188986	1.15028	0.190989
7.6	1.08547	0.185557	1.15028	0.190989
7.7	1.04787	0.182191	1.15028	0.190989
7.8	1.01158	0.178885	1.15028	0.190989
7.9	0.976538	0.17564	1.15028	0.190989
8	0.942713	0.172453	0.808559	0.159035
8.1	0.910061	0.169324	0.808559	0.159035
8.2	0.878539	0.166253	0.808559	0.159035
8.3	0.848109	0.163237	0.808559	0.159035
8.4	0.818734	0.160276	0.808559	0.159035
8.5	0.790375	0.157368	0.808559	0.159035
8.6	0.762999	0.154513	0.808559	0.159035
8.7	0.736572	0.15171	0.808559	0.159035
8.8	0.711059	0.148958	0.808559	0.159035
8.9	0.68643	0.146256	0.808559	0.159035
9	0.662655	0.143602	0.568354	0.132426
9.1	0.639702	0.140996	0.568354	0.132426
9.2	0.617545	0.138438	0.568354	0.132426
9.3	0.596155	0.135927	0.568354	0.132426
9.4	0.575506	0.13346	0.568354	0.132426
9.5	0.555573	0.131038	0.568354	0.132426
9.6	0.536329	0.12866	0.568354	0.132426
9.7	0.517753	0.126325	0.568354	0.132426
9.8	0.499819	0.124032	0.568354	0.132426
9.9	0.482507	0.121779	0.568354	0.132426
10	0.465795	0.119568		0.110254
11	0.327418	0.117398		0.09177
12	0.230149	0.115266		0.076353
13	0.161777	0.113172		0.063488
14	0.113717	0.111117		0.052748
15	0.079934	0.109098		0.043779
16	0.056188	0.107116		0.036288
17	0.039495	0.105169		0.030028
18	0.027762	0.103258		0.024798
19	0.019515	0.10138		0.020425
20	0.013717	0.099537		0.01677
21	0.009642	0.097727		0.013714
22	0.006778	0.0959495		0.011158
23	0.004764	0.094204		0.009021
24	0.003349	0.0924895		0.007986

## Sheet: Fig 4e
In Vitro (Microformulator) - relative cell growth (log) vs time, of AZD7648 100 mg/kg BID in combination with Olaparib 50 mg/kg QD																	Analysed results with incucyte, relative % cell growth
Fig 4e
	Time (days)	AZD7648 100mpk QD			Olaparib 50mpk QD			AZD7648 100 mpk QD + Olaparib 50mpk QD			Vehicle
		Mean	SD	N	Mean	SD	N	Mean	SD	N	Mean	SD	N						AZD7648 100 mpk QD		AZD7648 100 mpk QD + Olaparib 50 mpk QD		Olaparib 50 mpk		Vehicle
	0	1	0.26243	3	1	0.111509	3	1	0.399189	3	1	0.30506	3				Time (hours)	Time (days)	Mean Wells A4-A6	StdDev	Mean Wells B4-B6	StdDev	Mean Wells D4-D6	StdDev	Mean Wells F4-F6	StdDev
	2.95	1.64957	0.382871	3	1.68957	0.246561	3	1.69408	0.754952	3	1.8145	0.634225	3				0	0	8.50379	1.57802	9.20252	2.23861	10.7523	3.03505	10.4664	2.25772
	3.88	2.00881	0.562717	3	2.01484	0.322471	3	2.04495	0.884954	3	2.33586	0.887924	3				70.9167	2.95486	14.0276	1.95568	15.3998	3.29913	18.2153	6.28152	18.9913	5.22319
	3.99	2.02661	0.528071	3	2.10119	0.312973	3	2.11197	0.930259	3	2.38833	0.922732	3				93.0333	3.87639	17.0825	3.58468	18.5087	3.65021	21.988	7.2125	24.4481	7.65215
	4.89	2.30096	0.748937	3	2.33471	0.347773	3	2.22269	0.987662	3	2.76009	1.0232	3				95.6833	3.98681	17.2338	3.15249	18.9463	3.87334	22.7085	7.67866	24.9973	8.01224
	5.84	2.80043	1.08969	3	2.41996	0.27044	3	2.23735	0.990808	3	3.68611	1.28703	3				117.45	4.89375	19.5669	5.23239	20.5657	4.27053	23.8991	8.20178	28.8884	8.70961
	6.87	3.17195	1.0971	3	2.72019	0.392094	3	2.71809	1.10868	3	4.35403	1.39522	3				140.25	5.84375	23.8143	8.14484	22.9154	3.43712	24.0568	8.20892	38.5804	10.5924
	9.84	5.60464	1.51781	3	4.3945	0.444807	3	4.75463	2.13807	3	7.17449	1.95069	3				164.85	6.86875	26.9735	7.87315	25.1881	3.47471	29.2258	8.60537	45.5712	10.7988
	10.83	5.12535	1.54408	3	3.8808	0.741406	3	3.96824	1.71711	3	7.50574	1.92119	3				236.267	9.84444	47.6607	9.4007	62.5099	32.9771	51.1233	17.8958	75.0914	12.4285
	11.88	5.79944	1.76319	3	4.12361	0.621299	3	4.44329	1.99517	3	8.01705	1.96438	3				260.033	10.8347	43.5849	10.3439	35.4984	5.48953	42.6679	13.9938	78.5584	10.8246
	12.89	6.5411	1.87737	3	4.20767	0.431579	3	4.41498	2.10359	3	8.47389	1.98338	3				285.167	11.8819	49.3172	11.877	36.6316	6.57254	47.7757	16.6841	83.91	9.75183
	13.8	7.31316	2.03655	3	4.58603	0.545221	3	4.80612	2.24307	3	8.94264	1.99617	3				309.267	12.8861	55.6241	12.1791	35.7918	4.21179	47.4713	18.2222	88.6914	8.05703
																	331.2	13.8	62.1895	12.9131	36.9726	3.21287	51.677	19.207	93.5976	5.37343

## Sheet: Fig 4f
In Vivo - AZD7648 BID 100 mg/kg - Relative tumour volume (log) vs days of treatment
Fig 4c
	Days of Treatment	AZD7648 QD 100 mg/kg			Olaparib PO QD 50mg/kg			AZD7648 QD 100 mg/kg + Olaparib QD 50 mg/kg			Vehicle
	0	1	0	0	1	0	0	1	0	0	1	0	0
	4	1.91	0.25	0.22	2.04	0.19	0.18	1.58	0.15	0.13	2.03	0.2	0.18
	7	2.09	0.21	0.19	2.51	0.19	0.18	1.66	0.1	0.09	2.61	0.3	0.27
	10	2.68	0.37	0.33	3.34	0.35	0.32	1.95	0.17	0.16	3.31	0.24	0.22
	12	2.91	0.42	0.37	3.99	0.48	0.43	1.8	0.23	0.2	4.17	0.44	0.4
	14	2.97	0.38	0.34	4.34	0.44	0.4	1.88	0.29	0.25	5.08	0.41	0.38
