# Supplementary material for: A microfluidic system that replicates pharmacokinetic (PK) profiles in vitro improves prediction of in vivo efficacy in preclinical models
Source: PLoS Biol. 2022 May 26;20(5):e3001624. doi: 10.1371/journal.pbio.3001624 (PMC9135222; doi:10.1371/journal.pbio.3001624)
Supplement: S3 Data — (XLSX) [file pbio.3001624.s006.xlsx]

## Sheet: Fig 5a
PK Profiles of Olaparib 50 mg/kg QD (in vivo/murine and Microformulator replicated)
Fig 5a
	Time (h)	Olaparib 50mpk QD in vivo	Olaparib 50mpk QD in Microformulator
	0	0.00798575	5.39789
	0.1	9.7075	5.39789
	0.2	10.7905	5.39789
	0.3	9.32605	5.39789
	0.4	7.3765	5.39789
	0.5	5.5998	5.39789
	0.6	4.16177	5.39789
	0.7	3.06374	5.39789
	0.8	2.25811	5.39789
	0.9	1.68694	5.39789
	1	1.29455	0.748414
	1.1	1.03213	0.748414
	1.2	0.85998	0.748414
	1.3	0.74802	0.748414
	1.4	0.674915	0.748414
	1.5	0.626315	0.748414
	1.6	0.592925	0.748414
	1.7	0.56889	0.748414
	1.8	0.550595	0.748414
	1.9	0.53582	0.748414
	2	0.523225	0.479376
	2.1	0.512005	0.479376
	2.2	0.50167	0.479376
	2.3	0.491928	0.479376
	2.4	0.482604	0.479376
	2.5	0.473593	0.479376
	2.6	0.46483	0.479376
	2.7	0.456278	0.479376
	2.8	0.447912	0.479376
	2.9	0.439716	0.479376
	3	0.431681	0.397914
	3.1	0.423799	0.397914
	3.2	0.416065	0.397914
	3.3	0.408475	0.397914
	3.4	0.401025	0.397914
	3.5	0.393713	0.397914
	3.6	0.386536	0.397914
	3.7	0.379491	0.397914
	3.8	0.372575	0.397914
	3.9	0.365787	0.397914
	4	0.359123	0.331081
	4.1	0.352581	0.331081
	4.2	0.34616	0.331081
	4.3	0.339855	0.331081
	4.4	0.333668	0.331081
	4.5	0.327593	0.331081
	4.6	0.32163	0.331081
	4.7	0.315777	0.331081
	4.8	0.31003	0.331081
	4.9	0.30439	0.331081
	5	0.298853	0.275548
	5.1	0.293417	0.275548
	5.2	0.28808	0.275548
	5.3	0.282842	0.275548
	5.4	0.277699	0.275548
	5.5	0.272651	0.275548
	5.6	0.267695	0.275548
	5.7	0.262829	0.275548
	5.8	0.258053	0.275548
	5.9	0.253364	0.275548
	6	0.248761	0.229385
	6.1	0.244242	0.229385
	6.2	0.239806	0.229385
	6.3	0.23545	0.229385
	6.4	0.231174	0.229385
	6.5	0.226976	0.229385
	6.6	0.222855	0.229385
	6.7	0.218809	0.229385
	6.8	0.214837	0.229385
	6.9	0.210937	0.229385
	7	0.207109	0.190989
	7.1	0.203349	0.190989
	7.2	0.199659	0.190989
	7.3	0.196036	0.190989
	7.4	0.192478	0.190989
	7.5	0.188986	0.190989
	7.6	0.185557	0.190989
	7.7	0.182191	0.190989
	7.8	0.178885	0.190989
	7.9	0.17564	0.190989
	8	0.172453	0.159035
	8.1	0.169324	0.159035
	8.2	0.166253	0.159035
	8.3	0.163237	0.159035
	8.4	0.160276	0.159035
	8.5	0.157368	0.159035
	8.6	0.154513	0.159035
	8.7	0.15171	0.159035
	8.8	0.148958	0.159035
	8.9	0.146256	0.159035
	9	0.143602	0.132426
	9.1	0.140996	0.132426
	9.2	0.138438	0.132426
	9.3	0.135927	0.132426
	9.4	0.13346	0.132426
	9.5	0.131038	0.132426
	9.6	0.12866	0.132426
	9.7	0.126325	0.132426
	9.8	0.124032	0.132426
	9.9	0.121779	0.132426
	10	0.119568	0.110254
	11	0.117398	0.09177
	12	0.115266	0.076353
	13	0.113172	0.063488
	14	0.111117	0.052748
	15	0.109098	0.043779
	16	0.107116	0.036288
	17	0.105169	0.030028
	18	0.103258	0.024798
	19	0.10138	0.020425
	20	0.099537	0.01677
	21	0.097727	0.013714
	22	0.0959495	0.011158
	23	0.094204	0.009021
	24	0.0924895	0.007986

## Sheet: Fig 5c
In Vitro relative cell growth (log) vs days of treatment for combinations of AZD7648 and Olaparib
Fig 5c
				AZD7648 IC90 24Hr + Olaparib 50 mpk QD				AZD7648 IC90 14Hr + Olaparib 50 mpk QD				AZD7648 IC90 5Hr + Olaparib 50 mpk QD				AZD7648 IC50 24Hr + Olaparib 50 mpk QD				AZD7648 IC50 14Hr + Olaparib 50 mpk QD				Vehicle
			Time (Days)	A7	A8	A9	Average Row A	B7	B8	B9	Average Row B	C7	C8	C9	Average Row C	D7	D8	D9	Average Row D	E7	E8	E9	Average Row E	F7	F8	F9	Average Row F
			0	6.35134	5.09022	4.61731	5.35296	8.3092	7.87822	7.03967	7.74236	9.86714	10.5263	6.47456	8.95601	8.84539	8.71339	10.0147	9.19117	10.1773	9.67134	11.4446	10.4311	6.81751	8.95534	6.39424	7.38903
			0.961111	7.37362	6.203	4.61622	6.06428	10.084	7.94439	7.97425	8.66753	11.6919	12.0387	7.43182	10.3875	9.21628	9.37788	9.55487	9.38301	11.1642	9.86102	11.6949	10.9067	8.05831	9.10706	6.00644	7.72394
			1.95347	8.52924	7.11096	4.94219	6.86079	11.568	10.3793	9.56604	10.5045	14.2413	14.3406	9.32923	12.637	11.177	11.0623	10.1698	10.803	14.2295	11.7519	14.3894	13.4569	9.32621	10.9794	7.47296	9.25952
			4.95417	11.413	9.12176	5.74064	8.75848	16.3347	14.0451	11.384	13.9213	19.0629	20.7554	13.0367	17.6183	14.6227	15.4168	12.4671	14.1689	19.0616	14.2027	19.4685	17.5776	17.577	15.925	12.2304	15.2441
			5.93681	8.70893	8.91731	4.20455	7.27693	15.7654	13.9437	11.2145	13.6412	23.3727	21.2253	12.6791	19.0924	15.3532	17.8635	12.6889	15.3018	21.014	14.0541	19.6073	18.2251	21.3394	19.4747	14.5534	18.4559
			6.95	8.47527	9.97033	4.56672	7.67077	18.1227	14.25	11.1368	14.5032	24.1306	21.8771	13.9172	19.975	15.063	17.523	12.4383	15.0081	21.4188	14.4146	20.2657	18.6997	25.08	22.9662	15.8956	21.3139
			7.96181	9.18152	10.0079	4.06987	7.7531	19.0291	15.5949	11.3322	15.3187	29.3587	23.1539	13.7067	22.0731	17.7331	17.7488	11.3352	15.6057	24.1653	14.5249	19.9271	19.5391	33.9307	28.8797	20.647	27.8191
			8.94306	6.49171	6.09138	2.60883	5.06397	14.9527	13.768	10.04	12.9202	31.3928	21.4377	13.4278	22.0861	16.8867	16.9615	8.82196	14.2234	21.7229	12.0347	18.1256	17.2944	40.4978	30.293	24.1895	31.6601
			11.9472	5.94608	5.76815	2.38544	4.69989	21.6882	12.3224	8.00808	14.0062	38.0117	22.3393	20.6282	26.9931	15.0818	14.2274	8.04577	12.4516	24.0321	14.3466	21.3538	19.9108	63.5405	51.439	38.7953	51.2582
			13.0056	6.76284	7.41927	3.02356	5.73522	25.1892	12.0039	7.6005	14.9312	46.2194	24.8811	25.5362	32.2123	15.4793	14.5377	7.84178	12.6196	27.2656	16.3869	25.0996	22.9174	79.7191	67.685	50.5216	65.9753
			13.941	6.65629	6.62847	2.74493	5.34323	29.0302	12.9381	7.92467	16.631	47.3099	24.2907	27.1953	32.932	13.6983	13.0633	7.26705	11.3429	26.9753	16.1821	23.2169	22.1248	83.2555	74.8283	52.6293	70.2377
			15.0118	7.75754	5.75064	2.69226	5.40015	29.162	9.59559	6.26266	15.0068	44.7631	22.7911	31.3645	32.9729	12.8839	11.1617	6.93546	10.327	22.3919	17.0659	23.2375	20.8984	87.9992	80.2286	59.1274	75.785
			15.9361	6.86111	5.29361	6.69716	6.28396	25.7499	8.91935	5.31755	13.3289	45.7239	24.1878	33.8994	34.6037	12.1693	11.5223	6.03948	9.91036	22.8669	19.6826	24.2279	22.2591	83.2522	82.4471	64.0785	76.5926
			18.9403	6.27182	4.98659	2.17562	4.47801	28.989	6.40484	7.57279	14.3222	48.0275	33.4706	45.526	42.3414	13.3001	10.2759	6.79961	10.1252	23.3757	32.9086	27.7093	27.9978	97.5322	98.854	88.5081	94.9648
			19.9424	6.28896	5.32618	2.29201	4.63572	30.4735	6.15904	6.33785	14.3235	49.9562	41.0274	48.8898	46.6245	16.3666	11.2468	6.84695	11.4868	25.1445	37.0902	30.8497	31.0281	99.779	99.986	92.3961	97.3871
			21.0042	6.0024	4.91994	2.18549	4.36928	31.801	5.70047	6.09004	14.5305	52.3893	46.4386	49.7979	49.5419	18.0891	10.9057	6.50558	11.8335	25.0092	38.313	31.2346	31.5189	99.9946	99.9156	95.7891	98.5664

## Sheet: Fig 5d
pDNA-PK S2056 expression normalised to total DNA-PK relative to DMSO
Fig 5D
	DMSO	Olaparib + AZD7648 IC50 24hr	Olaparib + AZD7648 IC90 24 hr
	144.32	42.33	27.16
	95.93	53.38	26.35
	59.75	62.27	22.67
