# Supplementary material for: A microfluidic system that replicates pharmacokinetic (PK) profiles in vitro improves prediction of in vivo efficacy in preclinical models
Source: PLoS Biol. 2022 May 26;20(5):e3001624. doi: 10.1371/journal.pbio.3001624 (PMC9135222; doi:10.1371/journal.pbio.3001624)
Supplement: S4 Data — (XLSX) [file pbio.3001624.s007.xlsx]

## Sheet: Fig S1a
Fluoroscein concentration vs time
Fig s1a
	Time (min)	Target Conc (uM)	Well A4	Well A5	Well A6
	0	0	-0.004	-0.004	-0.004
	20	0.00228624	0.006	0.004	0.005
	40	0.00685871	0.01	0.009	0.01
	60	0.0205761	0.029	0.026	0.027
	80	0.0617284	0.074	0.07	0.082
	100	0.185185	0.233	0.219	0.225
	120	0.555556	0.607	0.568	0.624
	140	1.66667	1.665	1.631	1.645
	160	5	5.359	5.242	6.019
	180	1.66667	1.213	1.816	1.893
	200	0.555556	0.573	0.547	0.592
	220	0.185185	0.217	0.21	0.208
	240	0.0617284	0.065	0.063	0.068
	260	0.0205761	0.025	0.022	0.023
	280	0.00685871	0.007	0.007	0.008
	300	0.00228624	0.002	0.002	0.002
	320	0	0.001	0	0

## Sheet: Fig S1b
Target concentration vs measured concentration for Olaparib and AZD7648
Fig S1b
	Target Sample Concentration (uM)	AZD7648			Olaparib
	5	8.09	8.19	9.43	8.6	8.87	10.55
	1.25	2.74	2.55	2.85	2.34	2.23	2.55
	0.313	0.49	0.52	0.64	0.49	0.57	0.63
	0.078	0.11	0.16	0.18	0.12	0.12	0.14
